# Supplementary material for: Inhibition of DUSP6 sensitizes ovarian cancer cells to chemotherapeutic agents via regulation of ERK signaling response genes
Source: Oncotarget. 2019 May 21;10(36):3315–27. (PMC6534361)
Supplement: Supplementary file 2 [file oncotarget-10-3315-s002.xls]

## Sheet: Gene Table
PCR Array Catalog #:		PAHS-004Z
Position	Unigene	Refseq	Symbol	Description	Gname	RT2 Catalog
A01	Hs.489033	NM_000927	ABCB1	ATP-binding cassette, sub-family B (MDR/TAP), member 1	ABC20/CD243/CLCS/GP170/MDR1/P-GP/PGY1	PPH01527B
A02	Hs.391464	NM_004996	ABCC1	ATP-binding cassette, sub-family C (CFTR/MRP), member 1	ABC29/ABCC/GS-X/MRP/MRP1	PPH01547F
A03	Hs.368243	NM_000392	ABCC2	ATP-binding cassette, sub-family C (CFTR/MRP), member 2	ABC30/CMOAT/DJS/MRP2/cMRP	PPH01525E
A04	Hs.463421	NM_003786	ABCC3	ATP-binding cassette, sub-family C (CFTR/MRP), member 3	ABC31/EST90757/MLP2/MOAT-D/MRP3/cMOAT2	PPH01548C
A05	Hs.368563	NM_005688	ABCC5	ATP-binding cassette, sub-family C (CFTR/MRP), member 5	ABC33/EST277145/MOAT-C/MOATC/MRP5/SMRP/pABC11	PPH01516B
A06	Hs.480218	NM_004827	ABCG2	ATP-binding cassette, sub-family G (WHITE), member 2	ABC15/ABCP/BCRP/BCRP1/BMDP/CD338/CDw338/EST157481/GOUT1/MRX/MXR/MXR-1/MXR1/UAQTL1	PPH01526C
A07	Hs.171189	NM_001621	AHR	Aryl hydrocarbon receptor	bHLHe76	PPH00457F
A08	Hs.489365	NM_001283	AP1S1	Adaptor-related protein complex 1, sigma 1 subunit	AP19/CLAPS1/EKV3/MEDNIK/SIGMA1A	PPH01815B
A09	Hs.158932	NM_000038	APC	Adenomatous polyposis coli	BTPS2/DP2/DP2.5/DP3/GS/PPP1R46	PPH00070B
A10	Hs.76704	NM_000044	AR	Androgen receptor	AIS/AR8/DHTR/HUMARA/HYSP1/KD/NR3C4/SBMA/SMAX1/TFM	PPH01016A
A11	Hs.632446	NM_001668	ARNT	Aryl hydrocarbon receptor nuclear translocator	HIF-1-beta/HIF-1beta/HIF1-beta/HIF1B/HIF1BETA/TANGO/bHLHe2	PPH01233B
A12	Hs.367437	NM_000051	ATM	Ataxia telangiectasia mutated	AT1/ATA/ATC/ATD/ATDC/ATE/TEL1/TELO1	PPH00325C
B01	Hs.624291	NM_004324	BAX	BCL2-associated X protein	BCL2L4	PPH00078B
B02	Hs.150749	NM_000633	BCL2	B-cell CLL/lymphoma 2	Bcl-2/PPP1R50	PPH00079B
B03	Hs.516966	NM_138578	BCL2L1	BCL2-like 1	BCL-XL/S/BCL2L/BCLX/BCLXL/BCLXS/Bcl-X/PPP1R52/bcl-xL/bcl-xS	PPH00082C
B04	Hs.371914	NM_000386	BLMH	Bleomycin hydrolase	BH/BMH	PPH01544E
B05	Hs.194143	NM_007294	BRCA1	Breast cancer 1, early onset	BRCAI/BRCC1/BROVCA1/FANCS/IRIS/PNCA4/PPP1R53/PSCP/RNF53	PPH00322F
B06	Hs.34012	NM_000059	BRCA2	Breast cancer 2, early onset	BRCC2/BROVCA2/FACD/FAD/FAD1/FANCD/FANCD1/GLM3/PNCA2/XRCC11	PPH00321F
B07	Hs.523852	NM_053056	CCND1	Cyclin D1	BCL1/D11S287E/PRAD1/U21B31	PPH00128F
B08	Hs.244723	NM_001238	CCNE1	Cyclin E1	CCNE/pCCNE1	PPH00131A
B09	Hs.19192	NM_001798	CDK2	Cyclin-dependent kinase 2	CDKN2/p33(CDK2)	PPH00117F
B10	Hs.95577	NM_000075	CDK4	Cyclin-dependent kinase 4	CMM3/PSK-J3	PPH00118F
B11	Hs.370771	NM_000389	CDKN1A	Cyclin-dependent kinase inhibitor 1A (p21, Cip1)	CAP20/CDKN1/CIP1/MDA-6/P21/SDI1/WAF1/p21CIP1	PPH00211E
B12	Hs.238990	NM_004064	CDKN1B	Cyclin-dependent kinase inhibitor 1B (p27, Kip1)	CDKN4/KIP1/MEN1B/MEN4/P27KIP1	PPH00212C
C01	Hs.512599	NM_000077	CDKN2A	Cyclin-dependent kinase inhibitor 2A (melanoma, p16, inhibits CDK4)	ARF/CDK4I/CDKN2/CMM2/INK4/INK4A/MLM/MTS-1/MTS1/P14/P14ARF/P16/P16-INK4A/P16INK4/P16INK4A/P19/P19ARF/TP16	PPH00207C
C02	Hs.435051	NM_001800	CDKN2D	Cyclin-dependent kinase inhibitor 2D (p19, inhibits CDK4)	INK4D/p19/p19-INK4D	PPH00210C
C03	Hs.444673	NM_030782	CLPTM1L	CLPTM1-like	CRR9	PPH01537A
C04	Hs.72912	NM_000499	CYP1A1	Cytochrome P450, family 1, subfamily A, polypeptide 1	AHH/AHRR/CP11/CYP1/P1-450/P450-C/P450DX	PPH01271F
C05	Hs.1361	NM_000761	CYP1A2	Cytochrome P450, family 1, subfamily A, polypeptide 2	CP12/P3-450/P450(PA)	PPH01225A
C06	Hs.1360	NM_000767	CYP2B6	Cytochrome P450, family 2, subfamily B, polypeptide 6	CPB6/CYP2B/CYP2B7/CYP2B7P/CYPIIB6/EFVM/IIB1/P450	PPH01224A
C07	Hs.282409	NM_000769	CYP2C19	Cytochrome P450, family 2, subfamily C, polypeptide 19	CPCJ/CYP2C/CYPIIC17/CYPIIC19/P450C2C/P450IIC19	PPH01241C
C08	Hs.709188	NM_000770	CYP2C8	Cytochrome P450, family 2, subfamily C, polypeptide 8	CPC8/CYPIIC8/MP-12/MP-20	PPH01235G
C09	Hs.282624	NM_000771	CYP2C9	Cytochrome P450, family 2, subfamily C, polypeptide 9	CPC9/CYP2C/CYP2C10/CYPIIC9/P450IIC9	PPH00478B
C10	Hs.648256	NM_000106	CYP2D6	Cytochrome P450, family 2, subfamily D, polypeptide 6	CPD6/CYP2D/CYP2D7AP/CYP2D7BP/CYP2D7P2/CYP2D8P2/CYP2DL1/CYPIID6/P450-DB1/P450C2D/P450DB1	PPH01259B
C11	Hs.12907	NM_000773	CYP2E1	Cytochrome P450, family 2, subfamily E, polypeptide 1	CPE1/CYP2E/P450-J/P450C2E	PPH01274B
C12	Hs.728751	NM_017460	CYP3A4	Cytochrome P450, family 3, subfamily A, polypeptide 4	CP33/CP34/CYP3A/CYP3A3/CYPIIIA3/CYPIIIA4/HLP/NF-25/P450C3/P450PCN1	PPH01264A
D01	Hs.571258	NM_000777	CYP3A5	Cytochrome P450, family 3, subfamily A, polypeptide 5	CP35/CYPIIIA5/P450PCN3/PCN3	PPH01219F
D02	Hs.648635	NM_000791	DHFR	Dihydrofolate reductase	DHFRP1/DYR	PPH01023F
D03	Hs.488293	NM_005228	EGFR	Epidermal growth factor receptor	ERBB/ERBB1/HER1/NISBD2/PIG61/mENA	PPH00138B
D04	Hs.181128	NM_005229	ELK1	ELK1, member of ETS oncogene family	-	PPH00140C
D05	Hs.89649	NM_000120	EPHX1	Epoxide hydrolase 1, microsomal (xenobiotic)	EPHX/EPOX/HYL1/MEH	PPH01613F
D06	Hs.446352	NM_004448	ERBB2	V-erb-b2 erythroblastic leukemia viral oncogene homolog 2, neuro/glioblastoma derived oncogene homolog (avian)	CD340/HER-2/HER-2/neu/HER2/MLN 19/NEU/NGL/TKR1	PPH00209B
D07	Hs.118681	NM_001982	ERBB3	V-erb-b2 erythroblastic leukemia viral oncogene homolog 3 (avian)	ErbB-3/HER3/LCCS2/MDA-BF-1/c-erbB-3/c-erbB3/erbB3-S/p180-ErbB3/p45-sErbB3/p85-sErbB3	PPH00463B
D08	Hs.390729	NM_005235	ERBB4	V-erb-a erythroblastic leukemia viral oncogene homolog 4 (avian)	ALS19/HER4/p180erbB4	PPH00460F
D09	Hs.469872	NM_000122	ERCC3	Excision repair cross-complementing rodent repair deficiency, complementation group 3 (xeroderma pigmentosum group B complementing)	BTF2/GTF2H/RAD25/TFIIH/TTD2/XPB	PPH01543A
D10	Hs.744830	NM_000125	ESR1	Estrogen receptor 1	ER/ESR/ESRA/ESTRR/Era/NR3A1	PPH01001A
D11	Hs.660607	NM_001437	ESR2	Estrogen receptor 2 (ER beta)	ER-BETA/ESR-BETA/ESRB/ESTRB/Erb/NR3A2	PPH00992C
D12	Hs.284244	NM_002006	FGF2	Fibroblast growth factor 2 (basic)	BFGF/FGF-2/FGFB/HBGF-2	PPH00257C
E01	Hs.25647	NM_005252	FOS	FBJ murine osteosarcoma viral oncogene homolog	AP-1/C-FOS/p55	PPH00094A
E02	Hs.466828	NM_019884	GSK3A	Glycogen synthase kinase 3 alpha	-	PPH01354E
E03	Hs.523836	NM_000852	GSTP1	Glutathione S-transferase pi 1	DFN7/FAEES3/GST3/GSTP/HEL-S-22/PI	PPH00318F
E04	Hs.597216	NM_001530	HIF1A	Hypoxia inducible factor 1, alpha subunit (basic helix-loop-helix transcription factor)	HIF-1-alpha/HIF-1A/HIF-1alpha/HIF1/HIF1-ALPHA/MOP1/PASD8/bHLHe78	PPH01361B
E05	Hs.643120	NM_000875	IGF1R	Insulin-like growth factor 1 receptor	CD221/IGFIR/IGFR/JTK13	PPH00350F
E06	Hs.487062	NM_000876	IGF2R	Insulin-like growth factor 2 receptor	CD222/CIMPR/M6P-R/MPR1/MPRI	PPH00351E
E07	Hs.132966	NM_000245	MET	Met proto-oncogene (hepatocyte growth factor receptor)	AUTS9/DFNB97/HGFR/RCCP2/c-Met	PPH00194A
E08	Hs.597656	NM_000251	MSH2	MutS homolog 2, colon cancer, nonpolyposis type 1 (E. coli)	COCA1/FCC1/HNPCC/HNPCC1/LCFS2	PPH00197E
E09	Hs.632177	NM_017458	MVP	Major vault protein	LRP/VAULT1	PPH01545B
E10	Hs.202453	NM_002467	MYC	V-myc myelocytomatosis viral oncogene homolog (avian)	MRTL/MYCC/bHLHe39/c-Myc	PPH00100B
E11	Hs.2	NM_000015	NAT2	N-acetyltransferase 2 (arylamine N-acetyltransferase)	AAC2/NAT-2/PNAT	PPH01704F
E12	Hs.618430	NM_003998	NFKB1	Nuclear factor of kappa light polypeptide gene enhancer in B-cells 1	EBP-1/KBF1/NF-kB1/NF-kappa-B/NF-kappaB/NFKB-p105/NFKB-p50/NFkappaB/p105/p50	PPH00204F
F01	Hs.73090	NM_002502	NFKB2	Nuclear factor of kappa light polypeptide gene enhancer in B-cells 2 (p49/p100)	CVID10/H2TF1/LYT-10/LYT10/NF-kB2/p100/p52	PPH00782F
F02	Hs.9731	NM_002503	NFKBIB	Nuclear factor of kappa light polypeptide gene enhancer in B-cells inhibitor, beta	IKBB/TRIP9	PPH01811C
F03	Hs.458276	NM_004556	NFKBIE	Nuclear factor of kappa light polypeptide gene enhancer in B-cells inhibitor, epsilon	IKBE	PPH01810G
F04	Hs.592209	NM_005036	PPARA	Peroxisome proliferator-activated receptor alpha	NR1C1/PPAR/PPARalpha/hPPAR	PPH01281B
F05	Hs.696032	NM_006238	PPARD	Peroxisome proliferator-activated receptor delta	FAAR/NR1C2/NUC1/NUCI/NUCII/PPARB	PPH00455A
F06	Hs.162646	NM_015869	PPARG	Peroxisome proliferator-activated receptor gamma	CIMT1/GLM1/NR1C3/PPARG1/PPARG2/PPARgamma	PPH02291G
F07	Hs.654583	NM_000964	RARA	Retinoic acid receptor, alpha	NR1B1/RAR	PPH00472F
F08	Hs.654490	NM_000965	RARB	Retinoic acid receptor, beta	HAP/MCOPS12/NR1B2/RRB2	PPH00459G
F09	Hs.1497	NM_000966	RARG	Retinoic acid receptor, gamma	NR1B3/RARC	PPH00458F
F10	Hs.408528	NM_000321	RB1	Retinoblastoma 1	OSRC/PPP1R130/RB/p105-Rb/pRb/pp110	PPH00228F
F11	Hs.654402	NM_006509	RELB	V-rel reticuloendotheliosis viral oncogene homolog B	I-REL/IREL/REL-B	PPH00287A
F12	Hs.590886	NM_002957	RXRA	Retinoid X receptor, alpha	NR2B1	PPH01244F
G01	Hs.388034	NM_021976	RXRB	Retinoid X receptor, beta	DAUDI6/H-2RIIBP/NR2B2/RCoR-1	PPH00283C
G02	Hs.443914	NM_000454	SOD1	Superoxide dismutase 1, soluble	ALS/ALS1/HEL-S-44/IPOA/SOD/hSod1/homodimer	PPH00234B
G03	Hs.479898	NM_005420	SULT1E1	Sulfotransferase family 1E, estrogen-preferring, member 1	EST/EST-1/ST1E1/STE	PPH01603F
G04	Hs.204044	NM_003839	TNFRSF11A	Tumor necrosis factor receptor superfamily, member 11a, NFKB activator	CD265/FEO/LOH18CR1/ODFR/OFE/OPTB7/OSTS/PDB2/RANK/TRANCER	PPH01102C
G05	Hs.472737	NM_003286	TOP1	Topoisomerase (DNA) I	TOPI	PPH01535C
G06	Hs.156346	NM_001067	TOP2A	Topoisomerase (DNA) II alpha 170kDa	TOP2/TP2A	PPH01520B
G07	Hs.475733	NM_001068	TOP2B	Topoisomerase (DNA) II beta 180kDa	TOPIIB/top2beta	PPH01542A
G08	Hs.437460	NM_000546	TP53	Tumor protein p53	BCC7/LFS1/P53/TRP53	PPH00213F
G09	Hs.444319	NM_000367	TPMT	Thiopurine S-methyltransferase	-	PPH01597B
G10	Hs.304249	NM_003358	UGCG	UDP-glucose ceramide glucosyltransferase	GCS/GLCT1	PPH02376A
G11	Hs.654364	NM_000380	XPA	Xeroderma pigmentosum, complementation group A	XP1/XPAC	PPH01524C
G12	Hs.475538	NM_004628	XPC	Xeroderma pigmentosum, complementation group C	RAD4/XP3/XPCC/p125	PPH01536F
H01	Hs.520640	NM_001101	ACTB	Actin, beta	BRWS1/PS1TP5BP1	PPH00073G
H02	Hs.534255	NM_004048	B2M	Beta-2-microglobulin	-	PPH01094E
H03	Hs.592355	NM_002046	GAPDH	Glyceraldehyde-3-phosphate dehydrogenase	G3PD/GAPD/HEL-S-162eP	PPH00150F
H04	Hs.412707	NM_000194	HPRT1	Hypoxanthine phosphoribosyltransferase 1	HGPRT/HPRT	PPH01018C
H05	Hs.546285	NM_001002	RPLP0	Ribosomal protein, large, P0	L10E/LP0/P0/PRLP0/RPP0	PPH21138F
H06	N/A	SA_00105	HGDC	Human Genomic DNA Contamination	HIGX1A
H07	N/A	SA_00104	RTC	Reverse Transcription Control	RTC	PPX63340A
H08	N/A	SA_00104	RTC	Reverse Transcription Control	RTC	PPX63340A
H09	N/A	SA_00104	RTC	Reverse Transcription Control	RTC	PPX63340A
H10	N/A	SA_00103	PPC	Positive PCR Control	PPC
H11	N/A	SA_00103	PPC	Positive PCR Control	PPC
H12	N/A	SA_00103	PPC	Positive PCR Control	PPC

## Sheet: Average Ct
Position	Symbol	AVG Ct
		SKOV3-Control	SKOV3-BCI	SKOV3-Carboplatin	SKOV3-BCI+Carboplatin	SKOV3-Paclitaxel	SKOV3-BCI+Paclitaxel
A01	ABCB1	35	35	35	35	35	35
A02	ABCC1	32.42	26.62	26.16	27.4	29.13	26.71
A03	ABCC2	35	30.97	30.39	31.76	35	32.32
A04	ABCC3	31.57	27.3	27.45	28.46	29.75	27.8
A05	ABCC5	32.27	28.38	27.88	29	31.18	28
A06	ABCG2	33.96	30.92	30.64	32.33	32.34	31.74
A07	AHR	27.98	25.81	25.46	26.76	26.89	26.18
A08	AP1S1	30.65	26.37	26.24	27.24	27.62	26.31
A09	APC	31.9	29.9	29.42	30.75	32.9	32.2
A10	AR	35	35	35	35	35	35
A11	ARNT	30.45	29.79	28.9	29.46	31.9	29.9
A12	ATM	29.51	28.62	27.93	28.61	31.52	29.29
B01	BAX	28.23	24.41	23.97	25.27	25.48	23.92
B02	BCL2	31.71	30.76	30.45	31.33	33.01	31.16
B03	BCL2L1	30.46	25.01	24.79	26.29	26.85	25.02
B04	BLMH	23.98	23.12	23.12	23.74	23.77	23.31
B05	BRCA1	29.42	25.91	25.38	26.54	28.34	26.55
B06	BRCA2	31.94	28.35	27.36	28.36	30.3	28.93
B07	CCND1	29.29	24.97	24.21	25.74	25.66	23.96
B08	CCNE1	29.21	25.68	24.86	26.32	28.59	27.45
B09	CDK2	28.56	24.96	24.43	25.59	26.93	25.59
B10	CDK4	28.32	23.78	23.36	24.57	26.48	24.44
B11	CDKN1A	29.66	28.24	27.99	28.32	29.42	28.79
B12	CDKN1B	30.95	26.35	26.72	27.98	29.57	26.82
C01	CDKN2A	35	35	35	35	35	35
C02	CDKN2D	32.25	27.3	27.27	28.41	30.31	27.55
C03	CLPTM1L	29.85	24.78	24.67	25.69	26.82	24.74
C04	CYP1A1	34.78	33.83	32.69	34.27	35	35
C05	CYP1A2	35	35	35	35	35	35
C06	CYP2B6	35	35	35	35	35	35
C07	CYP2C19	35	35	34.18	35	35	35
C08	CYP2C8	35	35	35	34.74	35	34.42
C09	CYP2C9	35	35	35	35	35	35
C10	CYP2D6	34.51	31.13	30.83	31.52	34.71	32.54
C11	CYP2E1	35	35	35	35	35	35
C12	CYP3A4	35	35	35	35	35	34.84
D01	CYP3A5	35	34.24	33.45	33.4	35	33.6
D02	DHFR	26.48	24.93	24.62	25.69	26.53	25.69
D03	EGFR	27.61	24.72	24.41	25.8	25.78	24.86
D04	ELK1	35	28.86	28.76	29.58	33.21	28.49
D05	EPHX1	28.16	24.31	24.31	24.86	26.7	24.73
D06	ERBB2	28.71	22.88	23	23.71	26.81	23.57
D07	ERBB3	33.69	31.67	29.98	35	33.16	33.54
D08	ERBB4	31.69	28.75	29.32	30.45	30.7	29.82
D09	ERCC3	30.95	26.6	25.91	27.34	28.59	26.54
D10	ESR1	32.61	28.81	28.8	30.3	33.67	30.72
D11	ESR2	35	33.2	32.9	34.94	35	35
D12	FGF2	24.26	22.84	22.42	23.63	23.24	22.77
E01	FOS	33.57	31.58	31.45	32.45	31.23	29.87
E02	GSK3A	29.65	25.28	25.01	26.27	26.94	25.15
E03	GSTP1	23.66	20.7	20.6	21.85	22.86	21.52
E04	HIF1A	24.12	21.52	21.26	22.26	23.34	21.95
E05	IGF1R	31.23	26.91	26.47	27.81	28.78	27.15
E06	IGF2R	29.32	24.73	24.31	25.63	26.49	24.68
E07	MET	27.38	24.3	23.84	25.34	24.94	24.31
E08	MSH2	25.28	24.27	23.82	24.78	26.41	25.34
E09	MVP	29.34	25.67	25.41	27.16	29.46	26.83
E10	MYC	26.48	24.54	24.21	25.23	25.77	25.36
E11	NAT2	33.56	31.51	30.56	31.99	34.73	32.72
E12	NFKB1	31.97	27.35	26.92	28.3	29.4	27.34
F01	NFKB2	32.75	28.03	27.52	29	29.23	27.67
F02	NFKBIB	32.91	27.78	27.48	28.66	29.42	27.28
F03	NFKBIE	32.64	28.17	27.87	28.76	30.75	28.39
F04	PPARA	31.3	27.57	27.27	28.56	29.22	27.59
F05	PPARD	32.89	27.48	27.21	28.28	30.62	28.3
F06	PPARG	27.8	25.27	24.75	25.98	25.97	24.96
F07	RARA	33.36	28.38	27.7	29.17	29.52	28.49
F08	RARB	32.91	31.35	31.85	33.98	35	34.35
F09	RARG	33.86	28.72	28.02	29.31	31.97	28.58
F10	RB1	28.62	25.38	24.81	25.94	27.27	25.52
F11	RELB	33.89	30.76	31.37	31.8	34.94	31.09
F12	RXRA	30.2	26.47	26.29	27.5	27.89	26.49
G01	RXRB	31.75	27.65	27.21	28.38	28.45	27.3
G02	SOD1	20.34	19.98	19.78	20.64	20.12	19.89
G03	SULT1E1	35	33.24	35	35	35	35
G04	TNFRSF11A	35	31.67	31.3	32.36	33.54	31.97
G05	TOP1	28.76	25.56	25.19	26.22	27.01	25.2
G06	TOP2A	26.32	22.87	22.76	23.77	24.73	23.27
G07	TOP2B	26.42	24.17	23.74	24.75	25.83	24.73
G08	TP53	34.36	29.33	28.94	30.54	32.44	31.38
G09	TPMT	29.32	27.47	27.23	28.32	28.69	27.87
G10	UGCG	26.92	24.86	24.44	25.59	26.45	25.27
G11	XPA	29.94	29.87	29.48	30.63	30.86	30.83
G12	XPC	35	34.42	34.17	34.93	35	34.62
H01	ACTB	25.03	19.84	19.65	20.97	21.86	19.84
H02	B2M	21.68	19.66	19.36	20.7	20.82	19.68
H03	GAPDH	26.01	19.9	19.82	20.85	23.53	20.32
H04	HPRT1	26.71	24.27	23.93	24.89	25.47	24.36
H05	RPLP0	18.95	17.67	17.49	18.59	18.58	17.92
H06	HGDC	35	35	35	35	35	35
H07	RTC	20.22	19.58	19.73	20.11	19.91	19.95
H08	RTC	20.19	19.6	19.72	20.12	20.02	19.91
H09	RTC	20.15	19.58	19.69	20.01	19.95	19.85
H10	PPC	18.13	18.03	18.01	18.11	19.09	18.8
H11	PPC	18.17	18.14	18.16	18.21	18.87	18.67
H12	PPC	18.24	18.3	18.19	18.34	19.13	18.8

## Sheet: Average Delta(Ct)
Position	Symbol	AVG Delta(Ct) (Ct(GOI) - Ave Ct(HKG))
		SKOV3-Control	SKOV3-BCI	SKOV3-Carboplatin	SKOV3-BCI+Carboplatin	SKOV3-Paclitaxel	SKOV3-BCI+Paclitaxel
A01	ABCB1	16.0504	17.3265	17.5149	16.4109	16.4155	17.0787
A02	ABCC1	13.4713	8.94645	8.67731	8.81215	10.5484	8.79019
A03	ABCC2	16.0504	13.2988	12.9067	13.1717	16.4155	14.3999
A04	ABCC3	12.6204	9.62875	9.96603	9.86594	11.1634	9.87455
A05	ABCC5	13.321	10.7035	10.3974	10.4152	12.598	10.0796
A06	ABCG2	15.0093	13.2506	13.1511	13.7408	13.7545	13.8168
A07	AHR	9.02885	8.13512	7.9785	8.17037	8.30933	8.25496
A08	AP1S1	11.6977	8.70133	8.75141	8.65446	9.03782	8.3879
A09	APC	12.9509	12.2278	11.9357	12.1607	14.316	14.2835
A10	AR	16.0504	17.3265	17.5149	16.4109	16.4155	17.0787
A11	ARNT	11.4961	12.1197	11.4107	10.8709	13.3168	11.9816
A12	ATM	10.5633	10.9421	10.4469	10.0233	12.9395	11.3694
B01	BAX	9.28095	6.73703	6.48446	6.67701	6.89269	5.9952
B02	BCL2	12.7558	13.0847	12.9694	12.7418	14.4217	13.2372
B03	BCL2L1	11.5057	7.33259	7.30356	7.70204	8.26427	7.09536
B04	BLMH	5.03226	5.4477	5.63331	5.14604	5.1819	5.38444
B05	BRCA1	10.4662	8.23438	7.89412	7.94925	9.75447	8.62811
B06	BRCA2	12.9866	10.6801	9.87018	9.76828	11.7161	11.0083
B07	CCND1	10.3409	7.29316	6.72649	7.15404	7.0717	6.04047
B08	CCNE1	10.2576	8.0078	7.37119	7.72673	10.0039	9.52476
B09	CDK2	9.60959	7.28742	6.94008	7.00351	8.35002	7.67135
B10	CDK4	9.37364	6.10239	5.87321	5.98406	7.89465	6.51955
B11	CDKN1A	10.714	10.5665	10.5	9.72899	10.835	10.8682
B12	CDKN1B	12.0027	8.67549	9.23338	9.39365	10.987	8.90148
C01	CDKN2A	16.0504	17.3265	17.5149	16.4109	16.4155	17.0787
C02	CDKN2D	13.3021	9.62397	9.78379	9.81622	11.7257	9.63097
C03	CLPTM1L	10.8962	7.1022	7.18158	7.10063	8.23639	6.81968
C04	CYP1A1	15.8289	16.1577	15.2014	15.6786	16.4155	17.0787
C05	CYP1A2	16.0504	17.3265	17.5149	16.4109	16.4155	17.0787
C06	CYP2B6	16.0504	17.3265	17.5149	16.4109	16.4155	17.0787
C07	CYP2C19	16.0504	17.3265	16.6972	16.4109	16.4155	17.0787
C08	CYP2C8	16.0504	17.3265	17.5149	16.1533	16.4155	16.5
C09	CYP2C9	16.0504	17.3265	17.5149	16.4109	16.4155	17.0787
C10	CYP2D6	15.5569	13.4577	13.3469	12.933	16.1236	14.6165
C11	CYP2E1	16.0504	17.3265	17.5149	16.4109	16.4155	17.0787
C12	CYP3A4	16.0504	17.3265	17.5149	16.4109	16.4155	16.9228
D01	CYP3A5	16.0504	16.5708	15.9678	14.8154	16.4155	15.6835
D02	DHFR	7.52726	7.2552	7.13322	7.09894	7.95005	7.77102
D03	EGFR	8.65891	7.05043	6.92831	7.20858	7.192	6.93509
D04	ELK1	16.0504	11.1825	11.2706	10.9883	14.6252	10.5645
D05	EPHX1	9.20994	6.63541	6.82326	6.27404	8.11602	6.80785
D06	ERBB2	9.76327	5.20967	5.51431	5.12405	8.22292	5.65081
D07	ERBB3	14.7417	13.9975	12.4915	16.4109	14.5737	15.6217
D08	ERBB4	12.7421	11.0722	11.8357	11.8576	12.1159	11.9035
D09	ERCC3	11.9972	8.92492	8.42909	8.75327	10.0014	8.61743
D10	ESR1	13.6578	11.1405	11.3139	11.7082	15.09	12.7948
D11	ESR2	16.0504	15.5282	15.4165	16.3536	16.4155	17.0787
D12	FGF2	5.30566	5.16975	4.93813	5.04408	4.65069	4.84384
E01	FOS	14.6177	13.9036	13.9681	13.8623	12.641	11.9465
E02	GSK3A	10.7001	7.60594	7.52818	7.68146	8.35988	7.2291
E03	GSTP1	4.70761	3.02761	3.11821	3.25982	4.27665	3.59489
E04	HIF1A	5.17445	3.84672	3.77019	3.6676	4.75305	4.02835
E05	IGF1R	12.2764	9.23748	8.98611	9.21783	10.193	9.22699
E06	IGF2R	10.3669	7.05813	6.82858	7.04415	7.90735	6.7594
E07	MET	8.43355	6.62564	6.35969	6.7486	6.35675	6.39115
E08	MSH2	6.32972	6.59688	6.33461	6.1924	7.82543	7.42356
E09	MVP	10.3952	8.00115	7.92371	8.56635	10.8794	8.90713
E10	MYC	7.52774	6.86426	6.72047	6.64538	7.18115	7.43506
E11	NAT2	14.6139	13.8334	13.0721	13.3983	16.1423	14.794
E12	NFKB1	13.0179	9.67487	9.43521	9.70853	10.8175	9.41751
F01	NFKB2	13.7961	10.3589	10.0324	10.4072	10.6427	9.74787
F02	NFKBIB	13.9615	10.1017	9.99957	10.0725	10.8349	9.36028
F03	NFKBIE	13.6869	10.5014	10.3832	10.1682	12.1682	10.4726
F04	PPARA	12.3486	9.89892	9.78373	9.97045	10.6383	9.66878
F05	PPARD	13.9379	9.81117	9.72595	9.69	12.0351	10.3814
F06	PPARG	8.84944	7.59807	7.26488	7.39378	7.38708	7.03715
F07	RARA	14.4126	10.7051	10.2166	10.5837	10.9329	10.5712
F08	RARB	13.9619	13.6778	14.3609	15.3958	16.4155	16.4302
F09	RARG	14.9127	11.0438	10.5399	10.7169	13.3827	10.6614
F10	RB1	9.66895	7.70417	7.32191	7.34632	8.68585	7.60141
F11	RELB	14.9436	13.0833	13.8835	13.2149	16.3598	13.1641
F12	RXRA	11.2508	8.79876	8.80318	8.91383	9.307	8.5702
G01	RXRB	12.7958	9.97818	9.72695	9.78988	9.86068	9.38275
G02	SOD1	1.38922	2.30178	2.29379	2.05285	1.53089	1.97131
G03	SULT1E1	16.0504	15.5621	17.5149	16.4109	16.4155	17.0787
G04	TNFRSF11A	16.0504	13.9925	13.8141	13.7711	14.9579	14.0448
G05	TOP1	9.81147	7.88248	7.70136	7.62698	8.42517	7.27672
G06	TOP2A	7.36681	5.1985	5.27912	5.17641	6.14104	5.34464
G07	TOP2B	7.47074	6.49742	6.25399	6.16515	7.24262	6.80929
G08	TP53	15.4099	11.6519	11.4533	11.9503	13.8519	13.4607
G09	TPMT	10.3687	9.79716	9.74313	9.73207	10.1032	9.95243
G10	UGCG	7.96779	7.18579	6.95237	7.00281	7.86607	7.34442
G11	XPA	10.9882	12.1933	11.9986	12.0444	12.2805	12.9115
G12	XPC	16.0504	16.744	16.6828	16.3442	16.4155	16.7036
H01	ACTB	6.08135	2.17111	2.16601	2.37789	3.27348	1.9163
H02	B2M	2.73427	1.99063	1.87967	2.10743	2.23556	1.75482
H03	GAPDH	7.05933	2.22779	2.33957	2.26274	4.94604	2.39918
H04	HPRT1	7.75543	6.59208	6.44486	6.29692	6.88201	6.43414
H05	RPLP0	0	0	0	0	0	0
H06	HGDC	16.0504	17.3265	17.5149	16.4109	16.4155	17.0787
H07	RTC	1.27181	1.90456	2.24686	1.52261	1.32976	2.02852
H08	RTC	1.24384	1.92494	2.23733	1.5334	1.43659	1.99289
H09	RTC	1.1997	1.90503	2.20962	1.41625	1.36577	1.92591
H10	PPC	-0.820316	0.352919	0.52187	-0.47543	0.50565	0.87966
H11	PPC	-0.782448	0.464182	0.674805	-0.381796	0.288734	0.747189
H12	PPC	-0.710409	0.624311	0.70933	-0.247341	0.549833	0.87421

## Sheet: 2^(-Avg.(Delta(Ct))
Position	Symbol	2^(-Avg.(Delta(Ct))
		SKOV3-Control	SKOV3-BCI	SKOV3-Carboplatin	SKOV3-BCI+Carboplatin	SKOV3-Paclitaxel	SKOV3-BCI+Paclitaxel
A01	ABCB1	1.5e-05	6e-06	5e-06	1.1e-05	1.1e-05	7e-06
A02	ABCC1	8.8e-05	0.002027	0.002443	0.002225	0.000668	0.002259
A03	ABCC2	1.5e-05	9.9e-05	0.00013	0.000108	1.1e-05	4.6e-05
A04	ABCC3	0.000159	0.001263	0.001	0.001072	0.000436	0.001065
A05	ABCC5	9.8e-05	0.0006	0.000741	0.000732	0.000161	0.000924
A06	ABCG2	3e-05	0.000103	0.00011	7.3e-05	7.2e-05	6.9e-05
A07	AHR	0.001914	0.003557	0.003965	0.003471	0.003152	0.003273
A08	AP1S1	0.000301	0.002402	0.00232	0.002482	0.001903	0.002985
A09	APC	0.000126	0.000208	0.000255	0.000218	4.9e-05	5e-05
A10	AR	1.5e-05	6e-06	5e-06	1.1e-05	1.1e-05	7e-06
A11	ARNT	0.000346	0.000225	0.000367	0.000534	9.8e-05	0.000247
A12	ATM	0.000661	0.000508	0.000716	0.000961	0.000127	0.000378
B01	BAX	0.001608	0.009375	0.011168	0.009773	0.008416	0.015677
B02	BCL2	0.000145	0.000115	0.000125	0.000146	4.6e-05	0.000104
B03	BCL2L1	0.000344	0.006204	0.00633	0.004802	0.003252	0.007313
B04	BLMH	0.030559	0.022913	0.020147	0.028241	0.027548	0.02394
B05	BRCA1	0.000707	0.003321	0.004204	0.004046	0.001158	0.002527
B06	BRCA2	0.000123	0.000609	0.001069	0.001147	0.000297	0.000485
B07	CCND1	0.000771	0.006376	0.009443	0.007021	0.007434	0.015193
B08	CCNE1	0.000817	0.003885	0.00604	0.004721	0.000974	0.001358
B09	CDK2	0.00128	0.006401	0.008144	0.007793	0.003065	0.004906
B10	CDK4	0.001507	0.014555	0.01706	0.015799	0.004202	0.0109
B11	CDKN1A	0.000595	0.000659	0.000691	0.001178	0.000547	0.000535
B12	CDKN1B	0.000244	0.002446	0.001661	0.001487	0.000493	0.002091
C01	CDKN2A	1.5e-05	6e-06	5e-06	1.1e-05	1.1e-05	7e-06
C02	CDKN2D	9.9e-05	0.001267	0.001134	0.001109	0.000295	0.001261
C03	CLPTM1L	0.000525	0.007278	0.006889	0.007286	0.003316	0.008853
C04	CYP1A1	1.7e-05	1.4e-05	2.7e-05	1.9e-05	1.1e-05	7e-06
C05	CYP1A2	1.5e-05	6e-06	5e-06	1.1e-05	1.1e-05	7e-06
C06	CYP2B6	1.5e-05	6e-06	5e-06	1.1e-05	1.1e-05	7e-06
C07	CYP2C19	1.5e-05	6e-06	9e-06	1.1e-05	1.1e-05	7e-06
C08	CYP2C8	1.5e-05	6e-06	5e-06	1.4e-05	1.1e-05	1.1e-05
C09	CYP2C9	1.5e-05	6e-06	5e-06	1.1e-05	1.1e-05	7e-06
C10	CYP2D6	2.1e-05	8.9e-05	9.6e-05	0.000128	1.4e-05	4e-05
C11	CYP2E1	1.5e-05	6e-06	5e-06	1.1e-05	1.1e-05	7e-06
C12	CYP3A4	1.5e-05	6e-06	5e-06	1.1e-05	1.1e-05	8e-06
D01	CYP3A5	1.5e-05	1e-05	1.6e-05	3.5e-05	1.1e-05	1.9e-05
D02	DHFR	0.005421	0.006546	0.007123	0.007295	0.004044	0.004578
D03	EGFR	0.002474	0.007544	0.008211	0.006761	0.006839	0.008172
D04	ELK1	1.5e-05	0.00043	0.000405	0.000492	4e-05	0.00066
D05	EPHX1	0.001689	0.010059	0.008831	0.012922	0.003604	0.008925
D06	ERBB2	0.001151	0.027023	0.021879	0.028675	0.003347	0.019904
D07	ERBB3	3.7e-05	6.1e-05	0.000174	1.1e-05	4.1e-05	2e-05
D08	ERBB4	0.000146	0.000464	0.000274	0.000269	0.000225	0.000261
D09	ERCC3	0.000245	0.002057	0.002901	0.002317	0.000976	0.002546
D10	ESR1	7.7e-05	0.000443	0.000393	0.000299	2.9e-05	0.000141
D11	ESR2	1.5e-05	2.1e-05	2.3e-05	1.2e-05	1.1e-05	7e-06
D12	FGF2	0.025283	0.027781	0.032619	0.03031	0.039811	0.034822
E01	FOS	4e-05	6.5e-05	6.2e-05	6.7e-05	0.000157	0.000253
E02	GSK3A	0.000601	0.005133	0.005417	0.004871	0.003044	0.006665
E03	GSTP1	0.038271	0.122631	0.115166	0.104399	0.051594	0.082762
E04	HIF1A	0.027691	0.069506	0.073293	0.078694	0.037084	0.061284
E05	IGF1R	0.000202	0.001657	0.001972	0.001679	0.000854	0.001669
E06	IGF2R	0.000757	0.007504	0.008798	0.007577	0.004165	0.00923
E07	MET	0.002892	0.010127	0.012177	0.0093	0.012202	0.011914
E08	MSH2	0.012433	0.010331	0.012391	0.013674	0.004409	0.005825
E09	MVP	0.000743	0.003903	0.004118	0.002638	0.000531	0.002083
E10	MYC	0.005419	0.008583	0.009483	0.009989	0.006891	0.005779
E11	NAT2	4e-05	6.9e-05	0.000116	9.3e-05	1.4e-05	3.5e-05
E12	NFKB1	0.000121	0.001223	0.001445	0.001195	0.000554	0.001462
F01	NFKB2	7e-05	0.000761	0.000955	0.000736	0.000626	0.001163
F02	NFKBIB	6.3e-05	0.00091	0.000977	0.000929	0.000547	0.001522
F03	NFKBIE	7.6e-05	0.00069	0.000749	0.000869	0.000217	0.000704
F04	PPARA	0.000192	0.001047	0.001135	0.000997	0.000627	0.001229
F05	PPARD	6.4e-05	0.001113	0.001181	0.001211	0.000238	0.00075
F06	PPARG	0.002168	0.005161	0.006502	0.005946	0.005974	0.007614
F07	RARA	4.6e-05	0.000599	0.00084	0.000652	0.000512	0.000657
F08	RARB	6.3e-05	7.6e-05	4.8e-05	2.3e-05	1.1e-05	1.1e-05
F09	RARG	3.2e-05	0.000474	0.000672	0.000594	9.4e-05	0.000617
F10	RB1	0.001228	0.004795	0.00625	0.006145	0.002428	0.005149
F11	RELB	3.2e-05	0.000115	6.6e-05	0.000105	1.2e-05	0.000109
F12	RXRA	0.00041	0.002245	0.002239	0.002073	0.001579	0.002631
G01	RXRB	0.000141	0.000991	0.00118	0.00113	0.001076	0.001498
G02	SOD1	0.381771	0.202813	0.203939	0.241007	0.346064	0.255021
G03	SULT1E1	1.5e-05	2.1e-05	5e-06	1.1e-05	1.1e-05	7e-06
G04	TNFRSF11A	1.5e-05	6.1e-05	6.9e-05	7.2e-05	3.1e-05	5.9e-05
G05	TOP1	0.001113	0.004238	0.004805	0.005059	0.002909	0.006449
G06	TOP2A	0.006059	0.027233	0.025753	0.027653	0.01417	0.024609
G07	TOP2B	0.005637	0.011068	0.013103	0.013935	0.006603	0.008917
G08	TP53	2.3e-05	0.000311	0.000357	0.000253	6.8e-05	8.9e-05
G09	TPMT	0.000756	0.001124	0.001167	0.001176	0.000909	0.001009
G10	UGCG	0.003994	0.006869	0.008075	0.007797	0.004286	0.006153
G11	XPA	0.000492	0.000214	0.000244	0.000237	0.000201	0.00013
G12	XPC	1.5e-05	9e-06	1e-05	1.2e-05	1.1e-05	9e-06
H01	ACTB	0.014768	0.22204	0.222826	0.192391	0.103416	0.264933
H02	B2M	0.15028	0.251629	0.271745	0.23206	0.212339	0.29631
H03	GAPDH	0.007498	0.213485	0.19757	0.208376	0.032441	0.189573
H04	HPRT1	0.004628	0.010365	0.011479	0.012719	0.008478	0.011565
H05	RPLP0	1	1	1	1	1	1
H06	HGDC	1.5e-05	6e-06	5e-06	1.1e-05	1.1e-05	7e-06
H07	RTC	0.414141	0.267097	0.210683	0.348057	0.397833	0.245107
H08	RTC	0.422249	0.263352	0.212078	0.345462	0.369439	0.251236
H09	RTC	0.435367	0.26701	0.216191	0.374684	0.388028	0.263175
H10	PPC	1.76579	0.782998	0.696469	1.39033	0.704343	0.543496
H11	PPC	1.72005	0.724882	0.626417	1.30296	0.81862	0.595763
H12	PPC	1.63627	0.648729	0.611604	1.18702	0.683099	0.545552

## Sheet: Fold Change
Position	Symbol	Fold Change (comparing to SKOV3-Control)
		SKOV3-BCI		SKOV3-Carboplatin		SKOV3-BCI+Carboplatin		SKOV3-Paclitaxel		SKOV3-BCI+Paclitaxel
		Fold Change	Comments	Fold Change	Comments	Fold Change	Comments	Fold Change	Comments	Fold Change	Comments
A01	ABCB1	0.4129	C	0.3624	C	0.7789	C	0.7764	C	0.4903	C
A02	ABCC1	23.0205	A	27.7419	A	25.2665	A	7.5838	A	25.654	A
A03	ABCC2	6.7347	B	8.8381	B	7.3551	B	0.7764	C	3.1394	B
A04	ABCC3	7.9537	A	6.2956	A	6.7479	A	2.7454	A	6.7078	A
A05	ABCC5	6.1368	A	7.5873	A	7.4945	A	1.6506	B	9.457	A
A06	ABCG2	3.384	B	3.6257	B	2.4092	B	2.3864	B	2.2855	B
A07	AHR	1.858		2.071		1.8131		1.6466		1.7099
A08	AP1S1	7.98	A	7.7077	A	8.2435	A	6.3199	A	9.9164	A
A09	APC	1.6508	A	2.0213	A	1.7294	B	0.3882	B	0.3971	B
A10	AR	0.4129	C	0.3624	C	0.7789	C	0.7764	C	0.4903	C
A11	ARNT	0.649	A	1.0609	A	1.5424	A	0.2831	B	0.7142	A
A12	ATM	0.7691		1.084		1.4539		0.1926	A	0.5719
B01	BAX	5.8317		6.9475		6.0794		5.2352		9.7523
B02	BCL2	0.7961	B	0.8624	B	1.0097	B	0.3151	B	0.7163	B
B03	BCL2L1	18.0395	A	18.4062	A	13.964	A	9.4572	A	21.2636	A
B04	BLMH	0.7498		0.6593		0.9242		0.9015		0.7834
B05	BRCA1	4.6972		5.9466		5.7236		1.6378		3.5753
B06	BRCA2	4.9469	A	8.6725	A	9.3072	A	2.4124	B	3.9405	A
B07	CCND1	8.2691		12.2473		9.1062		9.641		19.7039
B08	CCNE1	4.7562		7.3944		5.7793		1.1923		1.6619
B09	CDK2	5.0008		6.3621		6.0885		2.3943		3.8324
B10	CDK4	9.6548		11.317		10.4801		2.7875		7.2305
B11	CDKN1A	1.1077		1.1599		1.9794		0.9196		0.8986
B12	CDKN1B	10.0367	A	6.8179	A	6.101	A	2.0219	A	8.5814	A
C01	CDKN2A	0.4129	C	0.3624	C	0.7789	C	0.7764	C	0.4903	C
C02	CDKN2D	12.8006	A	11.4582	A	11.2036	A	2.9823	B	12.7386	A
C03	CLPTM1L	13.8708		13.1282		13.8859		6.3194		16.8713
C04	CYP1A1	0.7962	B	1.5449	B	1.1098	B	0.6659	B	0.4205	B
C05	CYP1A2	0.4129	C	0.3624	C	0.7789	C	0.7764	C	0.4903	C
C06	CYP2B6	0.4129	C	0.3624	C	0.7789	C	0.7764	C	0.4903	C
C07	CYP2C19	0.4129	C	0.6387	B	0.7789	C	0.7764	C	0.4903	C
C08	CYP2C8	0.4129	C	0.3624	C	0.9312	B	0.7764	C	0.7322	B
C09	CYP2C9	0.4129	C	0.3624	C	0.7789	C	0.7764	C	0.4903	C
C10	CYP2D6	4.285	B	4.627	B	6.1642	B	0.6752	B	1.9191	B
C11	CYP2E1	0.4129	C	0.3624	C	0.7789	C	0.7764	C	0.4903	C
C12	CYP3A4	0.4129	C	0.3624	C	0.7789	C	0.7764	C	0.5462	B
D01	CYP3A5	0.6972	B	1.059	B	2.3538	B	0.7764	C	1.2896	B
D02	DHFR	1.2075		1.3141		1.3457		0.746		0.8445
D03	EGFR	3.0493		3.3187		2.7327		2.7643		3.3031
D04	ELK1	29.2001	A	27.4709	A	33.4068	A	2.6855	B	44.8145	A
D05	EPHX1	5.9568		5.2295		7.6523		2.1345		5.2857
D06	ERBB2	23.4838		19.0136		24.9197		2.9086		17.2971
D07	ERBB3	1.675	B	4.7572	A	0.3144	B	1.1235	B	0.5433	B
D08	ERBB4	3.1819	A	1.8743	A	1.846	B	1.5434	B	1.7883	A
D09	ERCC3	8.4112	A	11.8609	A	9.4739	A	3.9886	A	10.4093	A
D10	ESR1	5.7254	A	5.0769	A	3.8627	B	0.3706	B	1.8189	B
D11	ESR2	1.4361	B	1.5518	B	0.8105	B	0.7764	C	0.4903	C
D12	FGF2	1.0988		1.2901		1.1988		1.5746		1.3773
E01	FOS	1.6405	B	1.5687	B	1.6882	B	3.9359	B	6.3697	A
E02	GSK3A	8.5394		9.0124		8.1039		5.0638		11.0884
E03	GSTP1	3.2043		3.0093		2.7279		1.3481		2.1625
E04	HIF1A	2.5101		2.6468		2.8419		1.3392		2.2131
E05	IGF1R	8.2186	A	9.783	A	8.3314	A	4.2381	A	8.2786	A
E06	IGF2R	9.9093		11.6184		10.0058		5.5005		12.1891
E07	MET	3.5014		4.2101		3.2153		4.2187		4.1193
E08	MSH2	0.831		0.9966		1.0999		0.3546		0.4685
E09	MVP	5.2562		5.546		3.5525		0.7149		2.8051
E10	MYC	1.5839		1.7499		1.8434		1.2716		1.0664
E11	NAT2	1.7177	B	2.9114	B	2.3223	B	0.3467	B	0.8826	B
E12	NFKB1	10.1477	A	11.9815	A	9.9137	A	4.5961	A	12.1294	A
F01	NFKB2	10.8316	A	13.5829	A	10.4753	A	8.8978	A	16.5439	A
F02	NFKBIB	14.5183	A	15.583	A	14.815	A	8.7335	A	24.2715	A
F03	NFKBIE	9.0979	A	9.8743	A	11.461	A	2.8652	B	9.281	A
F04	PPARA	5.4631	A	5.9172	A	5.1988	A	3.2723	A	6.4079	A
F05	PPARD	17.4687	A	18.5317	A	18.9993	A	3.7394	B	11.7652	A
F06	PPARG	2.3807		2.9992		2.7428		2.7556		3.512
F07	RARA	13.064	A	18.3282	A	14.2099	A	11.1558	A	14.3339	A
F08	RARB	1.2176	B	0.7584	B	0.3701	B	0.1825	B	0.1807	B
F09	RARG	14.6094	A	20.7173	A	18.3249	A	2.8878	B	19.0442	A
F10	RB1	3.9035		5.0878		5.0024		1.9767		4.1917
F11	RELB	3.6307	B	2.085	B	3.3142	B	0.3747	B	3.4329	B
F12	RXRA	5.472	A	5.4553	A	5.0525	A	3.8473	A	6.4114	A
G01	RXRB	7.0498	A	8.3908	A	8.0326	A	7.648	A	10.6516	A
G02	SOD1	0.5312		0.5342		0.6313		0.9065		0.668
G03	SULT1E1	1.4028	B	0.3624	C	0.7789	C	0.7764	C	0.4903	C
G04	TNFRSF11A	4.1639	B	4.7119	B	4.8546	B	2.1325	B	4.0155	B
G05	TOP1	3.8079		4.3172		4.5457		2.6141		5.7947
G06	TOP2A	4.495		4.2507		4.5643		2.3388		4.0619
G07	TOP2B	1.9634		2.3242		2.4719		1.1713		1.5817
G08	TP53	13.5287	A	15.5252	A	11.0013	B	2.9444	B	3.8615	B
G09	TPMT	1.4861		1.5428		1.5547		1.2021		1.3344
G10	UGCG	1.7195		2.0215		1.952		1.0731		1.5405
G11	XPA	0.4337		0.4964		0.4809	A	0.4083	A	0.2636	A
G12	XPC	0.6183	B	0.6451	B	0.8158	B	0.7764	C	0.6359	B
H01	ACTB	15.0349		15.0882		13.0273		7.0025		17.9393
H02	B2M	1.6744		1.8083		1.5442		1.413		1.9717
H03	GAPDH	28.4732		26.3505		27.7918		4.3267		25.284
H04	HPRT1	2.2398		2.4804		2.7482		1.832		2.4989
H05	RPLP0	1		1		1		1		1
H06	HGDC	0.4129	C	0.3624	C	0.7789	C	0.7764	C	0.4903	C
H07	RTC	0.6449		0.5087		0.8404		0.9606		0.5918
H08	RTC	0.6237		0.5023		0.8181		0.8749		0.595
H09	RTC	0.6133		0.4966		0.8606		0.8913		0.6045
H10	PPC	0.4434		0.3944		0.7874		0.3989		0.3078
H11	PPC	0.4214		0.3642		0.7575		0.4759		0.3464
H12	PPC	0.3965		0.3738		0.7254		0.4175		0.3334
Comments:
A: This gene's average threshold cycle is relatively high (> 30) in either the control or the test sample, and is reasonably low in the other sample (< 30).
These data mean that the gene's expression is relatively low in one sample and reasonably detected in the other sample suggesting that the actual fold-change value is at least as large as the calculated and reported fold-change result.
This fold-change result may also have greater variations if p value > 0.05; therefore, it is important to have a sufficient number of biological replicates to validate the result for this gene.
B: This gene's average threshold cycle is relatively high (> 30), meaning that its relative expression level is low, in both control and test samples, and the p-value for the fold-change is either unavailable or relatively high (p > 0.05).
This fold-change result may also have greater variations; therefore, it is important to have a sufficient number of biological replicates to validate the result for this gene.
C: This gene's average threshold cycle is either not determined or greater than the defined cut-off (deault 35), in both samples meaning that its expression was undetected, making this fold-change result erroneous and un-interpretable.
Fold Change & Fold Regulation:
Fold-Change (2^(- Delta Delta CT)) is the normalized gene expression (2^(- Delta CT)) in the Test Sample divided the normalized gene expression (2^(- Delta CT)) in the Control Sample.
Fold-Regulation represents fold-change results in a biologically meaningful way. Fold-change values greater than one indicate a positive- or an up-regulation, and the fold-regulation is equal to the fold-change.
Fold-change values less than one indicate a negative or down-regulation, and the fold-regulation is the negative inverse of the fold-change.
Fold-change and fold-regulation values greater than 2 are indicated in red; fold-change values less than 0.5 and fold-regulation values less than -2 are indicated in blue.
p-value:
The p values are calculated based on a Student's t-test of the replicate 2^(- Delta CT) values for each gene in the control group and treatment groups, and p values less than 0.05 are indicated in red.

## Sheet: Fold Regulation
Position	Symbol	Up-Down Regulation (comparing to SKOV3-Control)
		SKOV3-BCI		SKOV3-Carboplatin		SKOV3-BCI+Carboplatin		SKOV3-Paclitaxel		SKOV3-BCI+Paclitaxel
		Fold Regulation	Comments	Fold Regulation	Comments	Fold Regulation	Comments	Fold Regulation	Comments	Fold Regulation	Comments
A01	ABCB1	-2.4218	C	-2.7597	C	-1.2839	C	-1.288	C	-2.0396	C
A02	ABCC1	23.0205	A	27.7419	A	25.2665	A	7.5838	A	25.654	A
A03	ABCC2	6.7347	B	8.8381	B	7.3551	B	-1.288	C	3.1394	B
A04	ABCC3	7.9537	A	6.2956	A	6.7479	A	2.7454	A	6.7078	A
A05	ABCC5	6.1368	A	7.5873	A	7.4945	A	1.6506	B	9.457	A
A06	ABCG2	3.384	B	3.6257	B	2.4092	B	2.3864	B	2.2855	B
A07	AHR	1.858		2.071		1.8131		1.6466		1.7099
A08	AP1S1	7.98	A	7.7077	A	8.2435	A	6.3199	A	9.9164	A
A09	APC	1.6508	A	2.0213	A	1.7294	B	-2.5759	B	-2.5185	B
A10	AR	-2.4218	C	-2.7597	C	-1.2839	C	-1.288	C	-2.0396	C
A11	ARNT	-1.5407	A	1.0609	A	1.5424	A	-3.5326	B	-1.4001	A
A12	ATM	-1.3003		1.084		1.4539		-5.1918	A	-1.7485
B01	BAX	5.8317		6.9475		6.0794		5.2352		9.7523
B02	BCL2	-1.2561	B	-1.1596	B	1.0097	B	-3.1732	B	-1.3961	B
B03	BCL2L1	18.0395	A	18.4062	A	13.964	A	9.4572	A	21.2636	A
B04	BLMH	-1.3337		-1.5168		-1.0821		-1.1093		-1.2765
B05	BRCA1	4.6972		5.9466		5.7236		1.6378		3.5753
B06	BRCA2	4.9469	A	8.6725	A	9.3072	A	2.4124	B	3.9405	A
B07	CCND1	8.2691		12.2473		9.1062		9.641		19.7039
B08	CCNE1	4.7562		7.3944		5.7793		1.1923		1.6619
B09	CDK2	5.0008		6.3621		6.0885		2.3943		3.8324
B10	CDK4	9.6548		11.317		10.4801		2.7875		7.2305
B11	CDKN1A	1.1077		1.1599		1.9794		-1.0875		-1.1128
B12	CDKN1B	10.0367	A	6.8179	A	6.101	A	2.0219	A	8.5814	A
C01	CDKN2A	-2.4218	C	-2.7597	C	-1.2839	C	-1.288	C	-2.0396	C
C02	CDKN2D	12.8006	A	11.4582	A	11.2036	A	2.9823	B	12.7386	A
C03	CLPTM1L	13.8708		13.1282		13.8859		6.3194		16.8713
C04	CYP1A1	-1.256	B	1.5449	B	1.1098	B	-1.5017	B	-2.3781	B
C05	CYP1A2	-2.4218	C	-2.7597	C	-1.2839	C	-1.288	C	-2.0396	C
C06	CYP2B6	-2.4218	C	-2.7597	C	-1.2839	C	-1.288	C	-2.0396	C
C07	CYP2C19	-2.4218	C	-1.5656	B	-1.2839	C	-1.288	C	-2.0396	C
C08	CYP2C8	-2.4218	C	-2.7597	C	-1.0739	B	-1.288	C	-1.3657	B
C09	CYP2C9	-2.4218	C	-2.7597	C	-1.2839	C	-1.288	C	-2.0396	C
C10	CYP2D6	4.285	B	4.627	B	6.1642	B	-1.481	B	1.9191	B
C11	CYP2E1	-2.4218	C	-2.7597	C	-1.2839	C	-1.288	C	-2.0396	C
C12	CYP3A4	-2.4218	C	-2.7597	C	-1.2839	C	-1.288	C	-1.8307	B
D01	CYP3A5	-1.4343	B	1.059	B	2.3538	B	-1.288	C	1.2896	B
D02	DHFR	1.2075		1.3141		1.3457		-1.3405		-1.1841
D03	EGFR	3.0493		3.3187		2.7327		2.7643		3.3031
D04	ELK1	29.2001	A	27.4709	A	33.4068	A	2.6855	B	44.8145	A
D05	EPHX1	5.9568		5.2295		7.6523		2.1345		5.2857
D06	ERBB2	23.4838		19.0136		24.9197		2.9086		17.2971
D07	ERBB3	1.675	B	4.7572	A	-3.1805	B	1.1235	B	-1.8405	B
D08	ERBB4	3.1819	A	1.8743	A	1.846	B	1.5434	B	1.7883	A
D09	ERCC3	8.4112	A	11.8609	A	9.4739	A	3.9886	A	10.4093	A
D10	ESR1	5.7254	A	5.0769	A	3.8627	B	-2.6985	B	1.8189	B
D11	ESR2	1.4361	B	1.5518	B	-1.2338	B	-1.288	C	-2.0396	C
D12	FGF2	1.0988		1.2901		1.1988		1.5746		1.3773
E01	FOS	1.6405	B	1.5687	B	1.6882	B	3.9359	B	6.3697	A
E02	GSK3A	8.5394		9.0124		8.1039		5.0638		11.0884
E03	GSTP1	3.2043		3.0093		2.7279		1.3481		2.1625
E04	HIF1A	2.5101		2.6468		2.8419		1.3392		2.2131
E05	IGF1R	8.2186	A	9.783	A	8.3314	A	4.2381	A	8.2786	A
E06	IGF2R	9.9093		11.6184		10.0058		5.5005		12.1891
E07	MET	3.5014		4.2101		3.2153		4.2187		4.1193
E08	MSH2	-1.2034		-1.0034		1.0999		-2.82		-2.1344
E09	MVP	5.2562		5.546		3.5525		-1.3988		2.8051
E10	MYC	1.5839		1.7499		1.8434		1.2716		1.0664
E11	NAT2	1.7177	B	2.9114	B	2.3223	B	-2.8846	B	-1.133	B
E12	NFKB1	10.1477	A	11.9815	A	9.9137	A	4.5961	A	12.1294	A
F01	NFKB2	10.8316	A	13.5829	A	10.4753	A	8.8978	A	16.5439	A
F02	NFKBIB	14.5183	A	15.583	A	14.815	A	8.7335	A	24.2715	A
F03	NFKBIE	9.0979	A	9.8743	A	11.461	A	2.8652	B	9.281	A
F04	PPARA	5.4631	A	5.9172	A	5.1988	A	3.2723	A	6.4079	A
F05	PPARD	17.4687	A	18.5317	A	18.9993	A	3.7394	B	11.7652	A
F06	PPARG	2.3807		2.9992		2.7428		2.7556		3.512
F07	RARA	13.064	A	18.3282	A	14.2099	A	11.1558	A	14.3339	A
F08	RARB	1.2176	B	-1.3186	B	-2.7018	B	-5.478	B	-5.534	B
F09	RARG	14.6094	A	20.7173	A	18.3249	A	2.8878	B	19.0442	A
F10	RB1	3.9035		5.0878		5.0024		1.9767		4.1917
F11	RELB	3.6307	B	2.085	B	3.3142	B	-2.6688	B	3.4329	B
F12	RXRA	5.472	A	5.4553	A	5.0525	A	3.8473	A	6.4114	A
G01	RXRB	7.0498	A	8.3908	A	8.0326	A	7.648	A	10.6516	A
G02	SOD1	-1.8824		-1.872		-1.5841		-1.1032		-1.497
G03	SULT1E1	1.4028	B	-2.7597	C	-1.2839	C	-1.288	C	-2.0396	C
G04	TNFRSF11A	4.1639	B	4.7119	B	4.8546	B	2.1325	B	4.0155	B
G05	TOP1	3.8079		4.3172		4.5457		2.6141		5.7947
G06	TOP2A	4.495		4.2507		4.5643		2.3388		4.0619
G07	TOP2B	1.9634		2.3242		2.4719		1.1713		1.5817
G08	TP53	13.5287	A	15.5252	A	11.0013	B	2.9444	B	3.8615	B
G09	TPMT	1.4861		1.5428		1.5547		1.2021		1.3344
G10	UGCG	1.7195		2.0215		1.952		1.0731		1.5405
G11	XPA	-2.3056		-2.0145		-2.0795	A	-2.4492	A	-3.793	A
G12	XPC	-1.6173	B	-1.5502	B	-1.2258	B	-1.288	C	-1.5726	B
H01	ACTB	15.0349		15.0882		13.0273		7.0025		17.9393
H02	B2M	1.6744		1.8083		1.5442		1.413		1.9717
H03	GAPDH	28.4732		26.3505		27.7918		4.3267		25.284
H04	HPRT1	2.2398		2.4804		2.7482		1.832		2.4989
H05	RPLP0	1		1		1		1		1
H06	HGDC	-2.4218	C	-2.7597	C	-1.2839	C	-1.288	C	-2.0396	C
H07	RTC	-1.5505		-1.9657		-1.1899		-1.041		-1.6896
H08	RTC	-1.6034		-1.991		-1.2223		-1.1429		-1.6807
H09	RTC	-1.6305		-2.0138		-1.162		-1.122		-1.6543
H10	PPC	-2.2552		-2.5354		-1.2701		-2.507		-3.249
H11	PPC	-2.3729		-2.7458		-1.3201		-2.1012		-2.8871
H12	PPC	-2.5223		-2.6754		-1.3785		-2.3954		-2.9993
Comments:
A: This gene's average threshold cycle is relatively high (> 30) in either the control or the test sample, and is reasonably low in the other sample (< 30).
These data mean that the gene's expression is relatively low in one sample and reasonably detected in the other sample suggesting that the actual fold-change value is at least as large as the calculated and reported fold-change result.
This fold-change result may also have greater variations if p value > 0.05; therefore, it is important to have a sufficient number of biological replicates to validate the result for this gene.
B: This gene's average threshold cycle is relatively high (> 30), meaning that its relative expression level is low, in both control and test samples, and the p-value for the fold-change is either unavailable or relatively high (p > 0.05).
This fold-change result may also have greater variations; therefore, it is important to have a sufficient number of biological replicates to validate the result for this gene.
C: This gene's average threshold cycle is either not determined or greater than the defined cut-off (deault 35), in both samples meaning that its expression was undetected, making this fold-change result erroneous and un-interpretable.
Fold Change & Fold Regulation:
Fold-Change (2^(- Delta Delta CT)) is the normalized gene expression (2^(- Delta CT)) in the Test Sample divided the normalized gene expression (2^(- Delta CT)) in the Control Sample.
Fold-Regulation represents fold-change results in a biologically meaningful way. Fold-change values greater than one indicate a positive- or an up-regulation, and the fold-regulation is equal to the fold-change.
Fold-change values less than one indicate a negative or down-regulation, and the fold-regulation is the negative inverse of the fold-change.
Fold-change and fold-regulation values greater than 2 are indicated in red; fold-change values less than 0.5 and fold-regulation values less than -2 are indicated in blue.
p-value:
The p values are calculated based on a Student's t-test of the replicate 2^(- Delta CT) values for each gene in the control group and treatment groups, and p values less than 0.05 are indicated in red.
